# Supplementary material for: Validation of a Phosphorus Food Frequency Questionnaire in Patients with Kidney Failure Undertaking Dialysis
Source: Nutrients. 2023 Mar 31;15(7):1711. doi: 10.3390/nu15071711 (PMC10096831; doi:10.3390/nu15071711)
Supplement: Supplementary file 1 [file nutrients-15-01711-s001.zip]

Archive with 1 entries (1 files):
- nutrients-2276476-supplementary.pdf
